# Supplementary material for: Genome-wide association study unveils ascorbate regulation by PAS/LOV PROTEIN during high light acclimation
Source: Plant Physiol. 2023 Jun 2;193(3):2037–54. doi: 10.1093/plphys/kiad323 (PMC10602610; doi:10.1093/plphys/kiad323)
Supplement: kiad323_Supplementary_Data [file kiad323_supplementary_data.zip]

Archive with 2 entries (2 files):
- Supplemental data.pdf
- Supplementary Table S1.xlsx
