# Supplementary material for: Genome-wide association study unveils ascorbate regulation by PAS/LOV PROTEIN during high light acclimation
Source: Plant Physiol. 2023 Jun 2;193(3):2037–54. doi: 10.1093/plphys/kiad323 (PMC10602610; doi:10.1093/plphys/kiad323)
Supplement: kiad323_Supplementary_Data [file kiad323_supplementary_data.zip › Supplementary Table S1.xlsx]

## Sheet: Sheet2
Supplemeental Table S1. GWAS ecotypes used in this study and the corresponding ascorbate levels under normal and high light conditions.
sample	accession	ecotype	condition	Reduced Asc	Total Asc	DHA
1	[At.Tottarp-2. n	ecotype.6243	NL	2.58062	2.83963	0.259012
2	[At.UKNW06-386. n	ecotype.5565	NL	1.94587	2.19488	0.249012
3	[At.Uod-7. n	ecotype.6976	NL	2.23388	2.50143	0.267556
4	[At.Wt-5. n	ecotype.6982	NL	2.01035	2.47524	0.464885
5	[At.Sav-1. n	ecotype.8412	NL	1.78435	1.89912	0.114769
6	[At.TOU-A1-96. n	ecotype.357	NL	1.46692	1.62182	0.154908
7	[At.SLSP-30. n	ecotype.2274	NL	1.94503	2.36003	0.414996
8	[At.TOU-A1-12. n	ecotype.286	NL	1.71865	1.88653	0.167879
9	[At.Mnz-0. n	ecotype.7244	NL	2.41243	2.81785	0.405422
10	[At.TOU-A1-67. n	ecotype.333	NL	1.6922	1.7517	0.0595064
11	[At.VOU-2. n	ecotype.392	NL	1.80844	2.0524	0.24396
12	[At.TOU-H-13. n	ecotype.374	NL	1.64719	1.8379	0.190706
13	[At.Ull2-3. n	ecotype.6973	NL	1.37007	1.62276	0.252684
14	[At.Var2-1. n	ecotype.7516	NL	1.46408	1.67751	0.213425
15	[At.TOU-A1-43. n	ecotype.321	NL	2.0533	2.38049	0.32719
16	[At.UKID22. n	ecotype.5729	NL	1.55384	1.80674	0.252898
17	[At.TOU-I-2. n	ecotype.379	NL	1.41413	1.67079	0.256662
18	[At.UduI1-34. n	ecotype.6318	NL	2.41308	2.71862	0.305539
19	[At.VOU-1. n	ecotype.390	NL	2.52007	2.73914	0.219074
20	[At.Ws-0. n	ecotype.6980	NL	2.31754	2.64317	0.325629
21	[At.Ede-1. n	ecotype.7110	NL	1.82391	2.09302	0.269108
22	[At.NFC20. n	ecotype.6847	NL	2.29636	2.48628	0.189918
23	[At.Li-7. n	ecotype.7231	NL	1.82353	2.46586	0.642334
24	[At.N13. n	ecotype.7438	NL	1.40484	1.64561	0.240775
25	[At.TOU-A1-62. n	ecotype.328	NL	1.95108	2.01215	0.0610698
26	[At.DraIV1-5. n	ecotype.5887	NL	1.93048	2.12549	0.195018
27	[At.MIB-22. n	ecotype.173	NL	1.57314	1.88296	0.309823
28	[At.Liarum. n	ecotype.8241	NL	2.19632	2.40793	0.21161
29	[At.No-0. n	ecotype.7275	NL	1.46036	1.64206	0.181699
30	[At.Nw-0. n	ecotype.7258	NL	1.46102	1.64979	0.188777
31	[At.Chat-1. n	ecotype.7071	NL	1.41647	1.60591	0.189435
32	[At.Da(1)-12. n	ecotype.7460	NL	1.58661	2.05145	0.464843
33	[At.Bu-8. n	ecotype.7056	NL	1.65865	1.87985	0.221202
34	[At.Ang-0. n	ecotype.6992	NL	2.13156	2.40594	0.274382
35	[At.Nw-2. n	ecotype.7260	NL	2.14825	2.53388	0.385633
36	[At.Kl-5. n	ecotype.7199	NL	1.85943	2.11783	0.258399
37	[At.PHW-26. n	ecotype.7496	NL	1.51962	1.70356	0.183941
38	[At.Krot-2. n	ecotype.7205	NL	1.85069	2.16575	0.315059
39	[At.TDr-3. n	ecotype.6190	NL	1.53961	1.75931	0.219699
40	[At.Bu-0. n	ecotype.8271	NL	1.92032	2.287	0.366677
41	[At.Lc-0. n	ecotype.8323	NL	2.7991	2.84524	0.0461352
42	[At.HSm. n	ecotype.8236	NL	1.54226	1.77648	0.234213
43	[At.TOU-I-6. n	ecotype.380	NL	1.37789	1.54886	0.170965
44	[At.Ler-1. n	ecotype.6932	NL	2.15571	2.36761	0.211893
45	[At.Wei-0. n	ecotype.6979	NL	1.85919	1.93382	0.0746365
46	[At.Hn-0. n	ecotype.7165	NL	1.65935	1.82906	0.169709
47	[At.Bor-4. n	ecotype.6903	NL	1.31584	1.51266	0.196823
48	[At.Dra-2. n	ecotype.7105	NL	1.35754	1.60844	0.250899
49	[At.Alst-1. n	ecotype.6989	NL	1.64198	1.8365	0.194525
50	[At.UKSE06-520. n	ecotype.5264	NL	1.88714	2.1808	0.293663
51	[At.Ste-3. n	ecotype.2290	NL	1.80165	2.05741	0.255766
52	[At.CAM-16. n	ecotype.23	NL	1.86875	2.06852	0.199771
53	[At.Goettingen-7. n	ecotype.6921	NL	1.97933	2.13127	0.151937
54	[At.G”-0. n	ecotype.7151	NL	1.86732	2.32647	0.459151
55	[At.Yo-0. n	ecotype.6983	NL	2.05682	2.39301	0.336184
56	[At.N4. n	ecotype.7446	NL	2.50994	2.68169	0.171745
57	[At.TDr-1. n	ecotype.6188	NL	1.96049	2.20542	0.244932
58	[At.MIB-84. n	ecotype.223	NL	2.13449	2.17872	0.0442321
59	[At.Mz-0. n	ecotype.6940	NL	2.06974	2.34907	0.279324
60	[At.Sg-1. n	ecotype.7344	NL	1.94109	2.15886	0.217772
61	[At.Ven-1. n	ecotype.7384	NL	1.75397	1.98601	0.232035
62	[At.CIBC2. n	ecotype.6727	NL	1.57693	1.67515	0.0982208
63	[At.Se-0. n	ecotype.6961	NL	1.92999	2.15851	0.228511
64	[At.Jea. n	ecotype.91	NL	1.75296	1.91736	0.1644
65	[At.Rennes-1. n	ecotype.6959	NL	1.72804	1.93203	0.203988
66	[At.PHW-34. n	ecotype.8244	NL	1.6573	1.91046	0.253164
67	[At.MNF-Pot-48. n	ecotype.1859	NL	1.64484	1.72607	0.0812317
68	[At.Alc-0. n	ecotype.6988	NL	1.39037	1.41809	0.0277173
69	[At.Hey-1. n	ecotype.7166	NL	2.03775	2.50083	0.463078
70	[At.Fi-1. n	ecotype.7139	NL	1.90159	2.45892	0.55733
71	[At.Knox-11. n	ecotype.6810	NL	2.02794	2.27445	0.246516
72	[At.Gr-5. n	ecotype.7158	NL	2.36298	2.63891	0.275927
73	[At.Nok-1. n	ecotype.7270	NL	2.72854	3.01303	0.284482
74	[At.Kn-0. n	ecotype.7186	NL	3.02226	3.29129	0.269027
75	[At.Ep-0. n	ecotype.7123	NL	2.18004	2.47005	0.290012
76	[At.G-1. n	ecotype.7150	NL	2.30744	2.44994	0.142501
77	[At.RRS-10. n	ecotype.7515	NL	1.75818	2.01191	0.253734
78	[At.PUZ24. n	ecotype.6953	NL	2.2233	2.89643	0.673132
79	[At.Co-4. n	ecotype.7080	NL	2.11879	2.32142	0.202635
80	[At.Pla-0. n	ecotype.7300	NL	2.02023	2.29791	0.277678
81	[At.Jm-1. n	ecotype.7178	NL	1.91304	2.10688	0.193837
82	[At.UKSE06-482. n	ecotype.5245	NL	2.15412	2.41263	0.258514
83	[At.CIBC5. n	ecotype.6730	NL	1.72022	1.92934	0.209127
84	[At.Cold Spring Harbor Lab-5. n	ecotype.6744	NL	1.66633	1.8672	0.200866
85	[At.KBS-Mac-8. n	ecotype.1716	NL	1.90319	2.12822	0.22503
86	[At.Kas-2. n	ecotype.8424	NL	1.80804	1.93702	0.128977
87	[At.Je-0. n	ecotype.7181	NL	2.26996	2.62994	0.359978
88	[At.Sq-8. n	ecotype.6967	NL	2.5069	2.74829	0.241385
89	[At.UKID48. n	ecotype.5753	NL	2.32778	2.71622	0.388436
90	[At.Nd-1. n	ecotype.6942	NL	2.35966	2.7155	0.355836
91	[At.CAM-61. n	ecotype.66	NL	2.06988	2.46367	0.393789
92	[At.Blh-1. n	ecotype.8265	NL	2.70188	2.87797	0.176083
93	[At.Rak-2. n	ecotype.8365	NL	2.58037	2.7778	0.197424
94	[At.Hi-0. n	ecotype.8304	NL	2.63776	2.92105	0.283298
95	[At.Bor-1. n	ecotype.5837	NL	2.85345	3.07121	0.217764
96	[At.Lp2-6. n	ecotype.7521	NL	2.4657	2.57666	0.110968
97	[At.NC-6. n	ecotype.8246	NL	2.26166	2.41644	0.154779
98	[At.PAR-3. n	ecotype.258	NL	2.07992	2.29356	0.213641
99	[At.MIB-15. n	ecotype.166	NL	2.40604	2.42391	0.0178676
100	[At.Lis-1. n	ecotype.8326	NL	2.08323	2.31563	0.232398
101	[At.Knox-18. n	ecotype.6928	NL	2.74414	3.02692	0.282785
102	[At.MIB-28. n	ecotype.178	NL	2.22547	2.41123	0.185766
103	[At.PHW-3. n	ecotype.8239	NL	2.97778	3.23355	0.255777
104	[At.Petergof. n	ecotype.7296	NL	2.4071	2.60507	0.197967
105	[At.LI-OF-095. n	ecotype.641	NL	1.79265	2.10236	0.309716
106	[At.Sanna-2. n	ecotype.8376	NL	2.2094	2.57794	0.368547
107	[At.Kelsterbach -4. n	ecotype.8420	NL	1.68429	1.90785	0.223563
108	[At.LAC-5. n	ecotype.96	NL	2.48185	2.75823	0.276385
109	[At.Lund. n	ecotype.8335	NL	2.11585	2.43766	0.321816
110	[At.Pu2-23. n	ecotype.6951	NL	1.37713	1.84405	0.46692
111	[At.Sap-0. n	ecotype.8378	NL	2.27131	2.69895	0.427642
112	[At.Na-1. n	ecotype.8343	NL	1.65829	1.84452	0.186237
113	[At.TDr-8. n	ecotype.6194	NL	1.72642	2.11448	0.388063
114	[At.Sha. n	ecotype.6962	NL	1.82199	1.9993	0.177312
115	[At.LDV-14. n	ecotype.104	NL	1.47814	1.64354	0.165401
116	[At.Lz-0. n	ecotype.6936	NL	1.59939	1.77876	0.179374
117	[At.PHW-37. n	ecotype.7508	NL	1.6413	1.92017	0.278877
118	[At.Uk-1. n	ecotype.7378	NL	1.76844	1.94652	0.178081
119	[At.C24. n	ecotype.6906	NL	1.61145	1.81389	0.202439
120	[At.Cvi-0. n	ecotype.6911	NL	1.23127	1.49751	0.266236
121	[At.Est-1. n	ecotype.6916	NL	1.49086	1.73794	0.247087
122	[At.Duk. n	ecotype.6008	NL	1.20413	1.36467	0.160542
123	[At.Sp-0. n	ecotype.7343	NL	2.17452	2.38856	0.214036
124	[At.Ka-0. n	ecotype.8314	NL	2.1408	2.41612	0.275327
125	[At.Ws. n	ecotype.7397	NL	1.81355	1.98705	0.173497
126	[At.Zu-1. n	ecotype.7418	NL	1.64059	1.86362	0.223028
127	[At.Bay-0. n	ecotype.6899	NL	1.65936	1.78468	0.125323
128	[At.NFA-8. n	ecotype.6944	NL	2.26059	2.53353	0.272937
129	[At.Pa-2. n	ecotype.7291	NL	2.0022	2.30965	0.307447
130	[At.LDV-25. n	ecotype.116	NL	1.96073	2.1142	0.153467
131	[At.LAC-3. n	ecotype.94	NL	2.05865	2.27862	0.219967
132	[At.Pog-0. n	ecotype.7306	NL	1.7849	2.01711	0.232206
133	[At.Gy-0. n	ecotype.8214	NL	1.78622	1.94233	0.156101
134	[At.Rou-0. n	ecotype.7320	NL	1.71015	1.99587	0.285721
135	[At.Hs-0. n	ecotype.8310	NL	1.52169	1.92157	0.399871
136	[At.Tsu-0. n	ecotype.7373	NL	1.76112	2.04761	0.286488
137	[At.Wa-1. n	ecotype.7394	NL	1.52643	1.78575	0.259321
138	[At.Wag-5. n	ecotype.7392	NL	1.43903	1.68839	0.249361
139	[At.Ga-0. n	ecotype.6919	NL	1.74039	1.90509	0.164693
140	[At.328PNA054. n	ecotype.8692	NL	1.58241	1.78008	0.197673
141	[At.Col-0. n	ecotype.6909	NL	1.93444	2.29766	0.363217
142	[At.Gr-1. n	ecotype.8300	NL	2.17795	2.57606	0.398109
143	[At.Ty-0. n	ecotype.7351	NL	1.86741	2.07814	0.210731
144	[At.Rhen-1. n	ecotype.7316	NL	1.49345	1.71193	0.218471
145	[At.UKSE06-192. n	ecotype.5056	NL	1.65942	1.97015	0.310725
146	[At.TOU-A1-115. n	ecotype.281	NL	1.77141	2.17342	0.402016
147	[At.Est-0. n	ecotype.7128	NL	1.78466	2.11248	0.327819
148	[At.TOU-E-11. n	ecotype.366	NL	1.96627	2.19135	0.225083
149	[At.Kro-0. n	ecotype.7206	NL	1.84274	1.93951	0.0967703
150	[At.Be-1. n	ecotype.7011	NL	1.76691	2.014	0.247082
151	[At.TOU-I-17. n	ecotype.378	NL	1.8181	2.09288	0.27478
152	[At.Zdr-6. n	ecotype.6985	NL	1.69055	1.85707	0.166511
153	[At.Ste-0. n	ecotype.7346	NL	1.27457	1.55455	0.279985
154	[At.CLE-6. n	ecotype.78	NL	2.11404	2.64418	0.530143
155	[At.DraIV1-7. n	ecotype.5889	NL	1.51743	1.63475	0.11732
156	[At.Cen-0. n	ecotype.8275	NL	1.84586	2.14098	0.29512
157	[At.11ME1.32. n	ecotype.8610	NL	2.01958	2.27431	0.254727
158	[At.Hod. n	ecotype.8235	NL	1.82634	2.11558	0.289244
159	[At.Tiv-1. n	ecotype.7355	NL	1.61392	1.98795	0.374038
160	[At.S96. n	ecotype.7472	NL	2.23529	2.40472	0.169437
161	[At.Ba-1. n	ecotype.7014	NL	1.09783	1.35956	0.261727
162	[At.Aa-0. n	ecotype.7000	NL	1.63975	1.94361	0.303862
163	[At.ZdrI2-25. n	ecotype.6449	NL	1.64613	1.98974	0.343617
164	[At.ZdrI2-24. n	ecotype.6448	NL	2.57341	2.9155	0.342086
165	[At.Rmx-A180. n	ecotype.7525	NL	2.27047	2.72068	0.450209
166	[At.Lp2-2. n	ecotype.7520	NL	2.43689	2.74888	0.311985
167	[At.Wil-1. n	ecotype.8419	NL	1.95999	2.1521	0.19211
168	[At.LDV-58. n	ecotype.149	NL	1.78919	1.93341	0.144221
169	[At.LDV-34. n	ecotype.126	NL	1.69594	1.88269	0.186754
170	[At.Ob-1. n	ecotype.7277	NL	2.06104	2.3725	0.31146
171	[At.UKSE06-466. n	ecotype.5232	NL	1.84012	2.01339	0.173269
172	[At.Ge-1. n	ecotype.7145	NL	1.80959	2.07802	0.26843
173	[At.NFA-10. n	ecotype.6943	NL	2.75872	3.18203	0.423304
174	[At.Uk-2. n	ecotype.7379	NL	2.29003	2.51166	0.221631
175	[At.Ga-2. n	ecotype.7141	NL	2.36165	2.7008	0.339141
176	[At.Si-0. n	ecotype.7337	NL	1.83035	2.24325	0.412896
177	[At.Van-0. n	ecotype.6977	NL	3.42157	3.6665	0.244927
178	[At.Co-2. n	ecotype.7078	NL	2.15505	2.58882	0.43377
179	[At.WAR. n	ecotype.7477	NL	2.4002	2.52537	0.125173
180	[At.Tscha-1. n	ecotype.7372	NL	2.21262	2.46995	0.257338
181	[At.Sav-0. n	ecotype.7340	NL	2.82221	3.0729	0.250686
182	[At.Bur-0. n	ecotype.6905	NL	2.1105	2.43771	0.327213
183	[At.Wc-2. n	ecotype.7405	NL	1.67979	2.14289	0.4631
184	[At.11PNA4.101. n	ecotype.8796	NL	2.21993	2.44403	0.224096
185	[At.627ME-4Y1. n	ecotype.7571	NL	1.99744	2.32831	0.33087
186	[At.Wl-0. n	ecotype.7411	NL	1.8349	2.1223	0.287405
187	[At.PHW-13. n	ecotype.7482	NL	1.80257	2.05002	0.247447
188	[At.Pr-0. n	ecotype.7310	NL	1.7702	2.04824	0.278045
189	[At.Ann-1. n	ecotype.6994	NL	2.34942	2.64597	0.29655
190	[At.TOU-C-3. n	ecotype.362	NL	1.60757	1.77661	0.169034
191	[At.Amel-1. n	ecotype.6990	NL	2.25217	2.55571	0.303541
192	[At.Sapporo-0. n	ecotype.7330	NL	2.4652	2.6175	0.152303
193	[At.Bg2. n	ecotype.6709	NL	2.50564	2.70014	0.194498
194	[At.An-1. n	ecotype.6898	NL	1.74853	1.92327	0.174744
195	[At.Fr-4. n	ecotype.7135	NL	2.77573	2.89167	0.115934
196	[At.Da-0. n	ecotype.7094	NL	2.43611	2.75241	0.316305
197	[At.Pa-1. n	ecotype.8353	NL	2.43119	2.62724	0.196052
198	[At.Lov-5. n	ecotype.6046	NL	1.97723	2.27527	0.298038
199	[At.Ll-0. n	ecotype.6933	NL	2.05219	2.32553	0.27334
200	[At.Mt-0. n	ecotype.6939	NL	2.48121	2.76456	0.283343
201	[At.St-0. n	ecotype.8387	NL	2.24159	2.3398	0.0982132
202	[At.Rsch-4. n	ecotype.8374	NL	2.54866	2.85026	0.301594
203	[At.PAR-4. n	ecotype.259	NL	1.89826	2.47107	0.572809
204	[At.TOU-K-3. n	ecotype.386	NL	2.15602	2.4223	0.26628
205	[At.ALL1-2. n	ecotype.1	NL	2.15298	2.39364	0.240666
206	[At.UKNW06-060. n	ecotype.5381	NL	1.7432	1.91312	0.169926
207	[At.Mr-0. n	ecotype.7522	NL	1.76707	2.03512	0.268055
208	[At.BUI. n	ecotype.15	NL	1.86979	2.22198	0.352192
209	[At.Ors-1. n	ecotype.7283	NL	1.78382	2.07026	0.286442
210	[At.CIBC17. n	ecotype.6907	NL	2.01878	2.23571	0.21693
211	[At.DraIV6-35. n	ecotype.6005	NL	2.72053	3.06194	0.341414
212	[At.DraIV6-16. n	ecotype.5987	NL	1.87584	2.09009	0.214252
213	[At.UKNW06-436. n	ecotype.5606	NL	2.09974	2.33696	0.237221
214	[At.UKNW06-059. n	ecotype.5380	NL	2.17726	2.43176	0.254499
215	[At.Pn-0. n	ecotype.7307	NL	2.17229	2.44692	0.274629
216	[At.Pro-0. n	ecotype.8213	NL	1.53165	1.96494	0.433291
217	[At.Ts-1. n	ecotype.8392	NL	2.20444	2.57135	0.366913
218	[At.PHW-20. n	ecotype.7490	NL	3.21675	3.55388	0.337136
219	[At.PHW-36. n	ecotype.7507	NL	2.86219	3.16797	0.305777
220	[At.Com-1. n	ecotype.7092	NL	2.15477	2.33354	0.178774
221	[At.HR5. n	ecotype.6924	NL	2.0508	2.25835	0.207544
222	[At.ALL1-3. n	ecotype.2	NL	1.98426	2.1282	0.143939
223	[At.Sh-0. n	ecotype.7331	NL	1.58525	1.90248	0.317238
224	[At.UKID80. n	ecotype.5785	NL	2.05082	2.28734	0.236523
226	[At.Benk-1. n	ecotype.7008	NL	1.87689	2.33335	0.456458
227	[At.Edi-0. n	ecotype.6914	NL	2.29006	2.40636	0.116297
228	[At.MNF-Che-2. n	ecotype.1925	NL	2.19397	2.40116	0.207195
229	[At.Ge-0. n	ecotype.8297	NL	1.9853	2.19487	0.209568
230	[At.TOU-H-12. n	ecotype.373	NL	2.16892	2.46236	0.293438
231	[At.Bro1-6. n	ecotype.8231	NL	2.65857	2.94525	0.286677
232	[At.UKSE06-272. n	ecotype.5116	NL	3.11789	3.51622	0.398331
233	[At.UKID37. n	ecotype.5742	NL	2.09747	2.3127	0.215226
234	[At.ROM-1. n	ecotype.267	NL	2.66982	2.9383	0.268481
235	[At.Blh-2. n	ecotype.7035	NL	2.40837	2.84979	0.441425
236	[At.MNF-Jac-32. n	ecotype.1967	NL	2.48524	2.57829	0.0930484
237	[At.PHW-31. n	ecotype.7502	NL	2.51209	2.80566	0.293574
238	[At.Es-0. n	ecotype.7126	NL	2.2408	2.46828	0.227471
239	[At.Ting-1. n	ecotype.7354	NL	2.78718	2.93272	0.145537
240	[At.MNF-Pot-68. n	ecotype.1867	NL	2.08844	2.34467	0.25623
241	[At.Omo2-1. n	ecotype.7518	NL	2.42635	2.76881	0.342462
242	[At.Hov4-1. n	ecotype.8306	NL	2.00231	2.22584	0.223528
243	[At.PHW-33. n	ecotype.7504	NL	2.11806	2.53606	0.418003
244	[At.TDr-17. n	ecotype.6202	NL	2.29117	2.60071	0.309542
245	[At.Fja1-1. n	ecotype.8422	NL	2.5035	2.86236	0.358862
246	[At.RRS-7. n	ecotype.7514	NL	2.55913	2.70369	0.14456
247	[At.Eden-2. n	ecotype.6913	NL	2.51392	2.77802	0.264097
248	[At.DraIV1-14. n	ecotype.5896	NL	2.62124	2.82229	0.201051
249	[At.Kin-0. n	ecotype.6926	NL	1.9644	2.1792	0.214799
250	[At.Cha-0. n	ecotype.7069	NL	1.8293	2.23455	0.405255
251	[At.Fei-0. n	ecotype.8215	NL	2.07841	2.38103	0.302618
252	[At.PHW-22. n	ecotype.7492	NL	2.39274	2.61289	0.220153
253	[At.Bla-1. n	ecotype.8264	NL	2.37862	2.64006	0.261441
254	[At.Map-42. n	ecotype.2057	NL	2.58217	2.71588	0.133712
256	[At.Belmonte-4-94. n	ecotype.957	NL	2.34132	2.59736	0.25604
257	[At.UKSE06-349. n	ecotype.5158	NL	2.38107	2.58247	0.201395
258	[At.Do-0. n	ecotype.7102	NL	1.99356	2.16966	0.176096
259	[At.Lis-2. n	ecotype.8222	NL	2.27097	2.51132	0.24035
260	[At.PAR-5. n	ecotype.260	NL	2.94866	3.16591	0.21725
261	[At.T620. n	ecotype.6119	NL	1.73771	2.10048	0.362769
262	[At.Fab-4. n	ecotype.6918	NL	2.17857	2.43686	0.258287
263	[At.Dra3-1. n	ecotype.8283	NL	2.47254	2.70229	0.22975
264	[At.UKSW06-202. n	ecotype.4802	NL	1.97837	2.25621	0.277839
265	[At.Tad01. n	ecotype.6169	NL	1.5866	1.81656	0.229961
266	[At.Old-1. n	ecotype.7280	NL	2.12374	2.2192	0.0954593
267	[At.Li-3. n	ecotype.7224	NL	2.35719	2.77308	0.415885
268	[At.Kr-0. n	ecotype.7201	NL	2.24553	2.38976	0.144234
269	[At.Lip-0. n	ecotype.8325	NL	2.25455	2.52827	0.273724
270	[At.Sei-0. n	ecotype.7333	NL	2.43822	2.70629	0.268078
271	[At.Or-0. n	ecotype.7282	NL	2.15401	2.35463	0.200623
272	[At.Li-6. n	ecotype.7229	NL	3.08725	3.37778	0.290531
273	[At.Lm-2. n	ecotype.8329	NL	2.73571	3.04598	0.310272
274	[At.App1-16. n	ecotype.5832	NL	3.22875	3.67781	0.449059
275	[At.Gel-1. n	ecotype.7143	NL	1.85197	2.29576	0.443793
276	[At.Gie-0. n	ecotype.7147	NL	2.06039	2.34567	0.285274
277	[At.Baa-1. n	ecotype.7002	NL	3.01396	3.59836	0.584399
278	[At.Bs-2. n	ecotype.7004	NL	1.88622	2.15261	0.266382
279	[At.An-2. n	ecotype.6996	NL	2.00762	2.27786	0.270244
280	[At.Bsch-0. n	ecotype.7031	NL	2.70488	3.04833	0.343444
281	[At.Ha-0. n	ecotype.7163	NL	2.92633	3.10937	0.183038
282	[At.Lom1-1. n	ecotype.6042	NL	2.41574	2.74327	0.327526
283	[At.Ba1-2. n	ecotype.8256	NL	2.25779	2.46843	0.210645
284	[At.Wt-3. n	ecotype.7408	NL	1.98555	2.25372	0.268165
285	[At.Hovdala-2. n	ecotype.6039	NL	2.59514	2.95272	0.35758
286	[At.Ta-0. n	ecotype.8389	NL	2.80741	3.08876	0.281349
287	[At.Oy-0. n	ecotype.6946	NL	2.46698	2.72356	0.256588
288	[At.Mrk-0. n	ecotype.6937	NL	1.7082	1.90998	0.201783
289	[At.Boot-1. n	ecotype.7026	NL	2.30713	2.72004	0.412906
290	[At.Kelsterbach -2. n	ecotype.7188	NL	2.24187	2.54769	0.305818
291	[At.UKSE06-278. n	ecotype.5122	NL	2.76516	3.02486	0.259695
292	[At.TOU-A1-116. n	ecotype.282	NL	1.7814	2.20115	0.419751
293	[At.Gd-1. n	ecotype.8296	NL	1.70397	1.96006	0.256086
294	[At.Nz1. n	ecotype.7263	NL	2.09799	2.35833	0.260347
295	[At.Utrecht. n	ecotype.7382	NL	1.82692	2.12482	0.297894
296	[At.N7. n	ecotype.7449	NL	2.64798	3.02259	0.374608
297	[At.Db-0. n	ecotype.7100	NL	2.33478	2.69862	0.363843
298	[At.Nc-1. n	ecotype.7430	NL	3.29707	3.54468	0.247615
300	[At.CIBC4. n	ecotype.6729	NL	2.03548	2.39279	0.357311
301	[At.Tottarp-2. n	ecotype.6243	HL	2.32525	2.82506	0.499815
302	[At.UKNW06-386. n	ecotype.5565	HL	2.24169	2.37482	0.133138
303	[At.Uod-7. n	ecotype.6976	HL	2.22312	2.41612	0.193001
306	[At.TOU-A1-96. n	ecotype.357	HL	1.59621	1.81414	0.217924
307	[At.SLSP-30. n	ecotype.2274	HL	2.14556	2.4513	0.305743
308	[At.TOU-A1-12. n	ecotype.286	HL	1.9453	2.25086	0.305559
309	[At.Mnz-0. n	ecotype.7244	HL	1.63601	1.74589	0.109883
310	[At.TOU-A1-67. n	ecotype.333	HL	1.76592	1.96493	0.19901
311	[At.VOU-2. n	ecotype.392	HL	1.65356	1.84928	0.195722
312	[At.TOU-H-13. n	ecotype.374	HL	1.51732	1.77169	0.254369
313	[At.Ull2-3. n	ecotype.6973	HL	1.81589	2.16064	0.344758
314	[At.Var2-1. n	ecotype.7516	HL	1.79825	1.87587	0.0776244
315	[At.TOU-A1-43. n	ecotype.321	HL	1.71153	1.94458	0.23305
316	[At.UKID22. n	ecotype.5729	HL	1.77646	1.97104	0.194582
317	[At.TOU-I-2. n	ecotype.379	HL	1.86565	2.00001	0.134365
318	[At.UduI1-34. n	ecotype.6318	HL	2.40277	2.63876	0.235991
319	[At.VOU-1. n	ecotype.390	HL	2.71275	2.90545	0.192701
320	[At.Ws-0. n	ecotype.6980	HL	2.63864	2.98661	0.347976
321	[At.Ede-1. n	ecotype.7110	HL	2.02376	2.27322	0.24946
322	[At.NFC20. n	ecotype.6847	HL	2.42718	2.68361	0.256427
325	[At.TOU-A1-62. n	ecotype.328	HL	1.65877	1.89267	0.233907
326	[At.DraIV1-5. n	ecotype.5887	HL	1.83241	2.07458	0.242167
327	[At.MIB-22. n	ecotype.173	HL	1.90515	2.17409	0.268932
328	[At.Liarum. n	ecotype.8241	HL	1.90364	2.0775	0.173863
329	[At.No-0. n	ecotype.7275	HL	1.89382	2.12765	0.233827
330	[At.Nw-0. n	ecotype.7258	HL	1.34423	1.57559	0.23136
331	[At.Chat-1. n	ecotype.7071	HL	1.99097	2.2386	0.247628
332	[At.Da(1)-12. n	ecotype.7460	HL	1.38532	1.49587	0.110551
333	[At.Bu-8. n	ecotype.7056	HL	1.9015	2.24062	0.339118
334	[At.Ang-0. n	ecotype.6992	HL	1.59316	1.68566	0.0924917
335	[At.Nw-2. n	ecotype.7260	HL	1.84034	2.04715	0.206807
336	[At.Kl-5. n	ecotype.7199	HL	1.67458	1.86584	0.191253
337	[At.PHW-26. n	ecotype.7496	HL	1.2821	1.54223	0.260127
338	[At.Krot-2. n	ecotype.7205	HL	2.37497	2.6111	0.236129
339	[At.TDr-3. n	ecotype.6190	HL	2.66927	3.0378	0.368533
340	[At.Bu-0. n	ecotype.8271	HL	2.73176	2.98304	0.251274
341	[At.Lc-0. n	ecotype.8323	HL	2.21711	2.41986	0.20276
342	[At.HSm. n	ecotype.8236	HL	2.30312	2.59622	0.293092
343	[At.TOU-I-6. n	ecotype.380	HL	2.15603	2.47676	0.320729
344	[At.Ler-1. n	ecotype.6932	HL	2.67783	2.98906	0.31123
345	[At.Wei-0. n	ecotype.6979	HL	2.06452	2.27465	0.210136
346	[At.Hn-0. n	ecotype.7165	HL	2.80689	3.138	0.331104
347	[At.Bor-4. n	ecotype.6903	HL	1.8748	2.24094	0.366134
348	[At.Dra-2. n	ecotype.7105	HL	2.27376	2.5494	0.275637
349	[At.Alst-1. n	ecotype.6989	HL	2.00816	2.31535	0.307187
350	[At.UKSE06-520. n	ecotype.5264	HL	2.82456	3.08876	0.264197
351	[At.Ste-3. n	ecotype.2290	HL	3.1022	3.42871	0.326513
352	[At.CAM-16. n	ecotype.23	HL	2.50778	2.80414	0.296361
353	[At.Goettingen-7. n	ecotype.6921	HL	2.88465	3.20694	0.322287
354	[At.G”-0. n	ecotype.7151	HL	2.36701	2.61049	0.243479
355	[At.Yo-0. n	ecotype.6983	HL	2.1429	2.46779	0.324889
356	[At.N4. n	ecotype.7446	HL	2.77674	2.83439	0.057653
357	[At.TDr-1. n	ecotype.6188	HL	2.62657	2.66754	0.0409691
359	[At.Mz-0. n	ecotype.6940	HL	1.80733	2.05062	0.243289
360	[At.Sg-1. n	ecotype.7344	HL	2.06137	2.40215	0.340779
361	[At.Ven-1. n	ecotype.7384	HL	1.87605	2.08988	0.213832
362	[At.CIBC2. n	ecotype.6727	HL	1.81103	2.02423	0.213204
363	[At.Se-0. n	ecotype.6961	HL	1.51271	1.65061	0.137896
364	[At.Jea. n	ecotype.91	HL	1.97713	2.15096	0.173833
365	[At.Rennes-1. n	ecotype.6959	HL	1.96666	2.007	0.0403429
366	[At.PHW-34. n	ecotype.8244	HL	1.87151	2.10844	0.236927
367	[At.MNF-Pot-48. n	ecotype.1859	HL	1.8436	1.96886	0.125259
368	[At.Alc-0. n	ecotype.6988	HL	1.36965	1.58571	0.216058
369	[At.Hey-1. n	ecotype.7166	HL	1.87754	2.03207	0.154524
370	[At.Fi-1. n	ecotype.7139	HL	2.17558	2.37781	0.202229
371	[At.Knox-11. n	ecotype.6810	HL	1.83451	1.96527	0.130766
372	[At.Gr-5. n	ecotype.7158	HL	2.19498	2.38267	0.187692
373	[At.Nok-1. n	ecotype.7270	HL	1.73496	2.00042	0.265456
374	[At.Kn-0. n	ecotype.7186	HL	2.96283	3.06873	0.105903
375	[At.Ep-0. n	ecotype.7123	HL	1.7353	1.91918	0.183881
376	[At.G-1. n	ecotype.7150	HL	1.90269	2.13803	0.235342
377	[At.RRS-10. n	ecotype.7515	HL	2.18852	2.2656	0.0770789
378	[At.PUZ24. n	ecotype.6953	HL	2.13174	2.37243	0.240688
379	[At.Co-4. n	ecotype.7080	HL	2.52124	2.6098	0.0885638
380	[At.Pla-0. n	ecotype.7300	HL	1.85685	2.01936	0.162511
381	[At.Jm-1. n	ecotype.7178	HL	2.0093	2.06871	0.0594168
382	[At.UKSE06-482. n	ecotype.5245	HL	2.0599	2.25666	0.196758
383	[At.CIBC5. n	ecotype.6730	HL	1.56192	1.72625	0.164337
384	[At.Cold Spring Harbor Lab-5. n	ecotype.6744	HL	1.67706	1.84494	0.167879
385	[At.KBS-Mac-8. n	ecotype.1716	HL	1.97344	2.24396	0.270512
386	[At.Kas-2. n	ecotype.8424	HL	1.8634	2.05704	0.193638
387	[At.Je-0. n	ecotype.7181	HL	2.28593	2.42809	0.142154
388	[At.Sq-8. n	ecotype.6967	HL	2.43826	2.68417	0.245918
389	[At.UKID48. n	ecotype.5753	HL	2.9163	3.19411	0.277813
390	[At.Nd-1. n	ecotype.6942	HL	2.47063	2.74377	0.273138
391	[At.CAM-61. n	ecotype.66	HL	1.8413	2.03085	0.189559
392	[At.Blh-1. n	ecotype.8265	HL	2.3687	2.70461	0.335916
393	[At.Rak-2. n	ecotype.8365	HL	2.24714	2.38804	0.140906
394	[At.Hi-0. n	ecotype.8304	HL	2.37661	2.56883	0.192221
395	[At.Bor-1. n	ecotype.5837	HL	2.16795	2.41822	0.250276
396	[At.Lp2-6. n	ecotype.7521	HL	2.26916	2.48858	0.219417
397	[At.NC-6. n	ecotype.8246	HL	1.75002	2.04023	0.290218
398	[At.PAR-3. n	ecotype.258	HL	1.78127	2.05534	0.274072
399	[At.MIB-15. n	ecotype.166	HL	2.02616	2.29701	0.270848
400	[At.Lis-1. n	ecotype.8326	HL	1.69383	1.89919	0.205354
401	[At.Knox-18. n	ecotype.6928	HL	1.53745	1.77007	0.232622
402	[At.MIB-28. n	ecotype.178	HL	2.25989	2.51113	0.251244
403	[At.PHW-3. n	ecotype.8239	HL	1.70547	1.82014	0.114671
404	[At.Petergof. n	ecotype.7296	HL	2.2869	2.45426	0.167358
405	[At.LI-OF-095. n	ecotype.641	HL	1.68067	1.86378	0.183112
407	[At.Kelsterbach -4. n	ecotype.8420	HL	1.33922	1.51778	0.178561
408	[At.LAC-5. n	ecotype.96	HL	2.50108	2.79375	0.292675
409	[At.Lund. n	ecotype.8335	HL	2.12086	2.36097	0.240106
410	[At.Pu2-23. n	ecotype.6951	HL	1.91114	2.17157	0.26043
411	[At.Sap-0. n	ecotype.8378	HL	3.19555	3.31647	0.120913
412	[At.Na-1. n	ecotype.8343	HL	2.08221	2.10653	0.0243211
413	[At.TDr-8. n	ecotype.6194	HL	2.24371	2.26928	0.0255673
414	[At.Sha. n	ecotype.6962	HL	1.60945	1.80587	0.196418
415	[At.LDV-14. n	ecotype.104	HL	1.56535	1.72416	0.158809
416	[At.Lz-0. n	ecotype.6936	HL	1.87759	2.07763	0.200041
417	[At.PHW-37. n	ecotype.7508	HL	2.37504	2.57445	0.199407
418	[At.Uk-1. n	ecotype.7378	HL	2.1113	2.36664	0.255341
419	[At.C24. n	ecotype.6906	HL	2.08649	2.12101	0.0345205
420	[At.Cvi-0. n	ecotype.6911	HL	1.60808	1.73172	0.123642
421	[At.Est-1. n	ecotype.6916	HL	2.60658	2.82917	0.222588
422	[At.Duk. n	ecotype.6008	HL	1.87742	2.0066	0.129182
423	[At.Sp-0. n	ecotype.7343	HL	2.16618	2.36638	0.200196
424	[At.Ka-0. n	ecotype.8314	HL	2.97675	3.30923	0.332477
425	[At.Ws. n	ecotype.7397	HL	1.87264	2.08103	0.208391
426	[At.Zu-1. n	ecotype.7418	HL	1.90957	2.17397	0.264402
427	[At.Bay-0. n	ecotype.6899	HL	1.69939	1.84131	0.141914
428	[At.NFA-8. n	ecotype.6944	HL	2.28751	2.42314	0.135624
429	[At.Pa-2. n	ecotype.7291	HL	2.21155	2.32609	0.114542
430	[At.LDV-25. n	ecotype.116	HL	2.07307	2.342	0.268935
431	[At.LAC-3. n	ecotype.94	HL	2.49777	2.8929	0.395138
432	[At.Pog-0. n	ecotype.7306	HL	2.08268	2.33678	0.254103
433	[At.Gy-0. n	ecotype.8214	HL	1.91914	2.23828	0.319136
434	[At.Rou-0. n	ecotype.7320	HL	2.24496	2.49802	0.253052
435	[At.Hs-0. n	ecotype.8310	HL	1.70945	2.04043	0.330974
436	[At.Tsu-0. n	ecotype.7373	HL	1.91832	2.17782	0.259505
437	[At.Wa-1. n	ecotype.7394	HL	1.91695	2.2274	0.310457
438	[At.Wag-5. n	ecotype.7392	HL	1.50572	1.71966	0.213938
439	[At.Ga-0. n	ecotype.6919	HL	1.51135	1.69344	0.182092
440	[At.328PNA054. n	ecotype.8692	HL	1.81951	2.1568	0.337293
441	[At.Col-0. n	ecotype.6909	HL	3.12179	3.44823	0.326437
442	[At.Gr-1. n	ecotype.8300	HL	2.32048	2.87295	0.552468
443	[At.Ty-0. n	ecotype.7351	HL	1.91637	2.13007	0.213693
444	[At.Rhen-1. n	ecotype.7316	HL	1.86048	1.87155	0.011066
445	[At.UKSE06-192. n	ecotype.5056	HL	1.91366	2.08671	0.173044
446	[At.TOU-A1-115. n	ecotype.281	HL	2.18271	2.47207	0.289358
447	[At.Est-0. n	ecotype.7128	HL	2.12463	2.3642	0.239568
448	[At.TOU-E-11. n	ecotype.366	HL	2.18264	2.64947	0.46683
449	[At.Kro-0. n	ecotype.7206	HL	2.421	2.76806	0.347056
450	[At.Be-1. n	ecotype.7011	HL	2.28359	2.83442	0.55083
451	[At.TOU-I-17. n	ecotype.378	HL	2.05619	2.19339	0.137196
452	[At.Zdr-6. n	ecotype.6985	HL	1.80139	2.08819	0.286798
453	[At.Ste-0. n	ecotype.7346	HL	1.67509	1.80502	0.129928
454	[At.CLE-6. n	ecotype.78	HL	2.27684	2.48896	0.212121
455	[At.DraIV1-7. n	ecotype.5889	HL	1.66953	2.14618	0.476646
456	[At.Cen-0. n	ecotype.8275	HL	2.1862	2.43221	0.246004
457	[At.11ME1.32. n	ecotype.8610	HL	2.52799	2.80305	0.275058
458	[At.Hod. n	ecotype.8235	HL	1.88084	2.18251	0.301673
459	[At.Tiv-1. n	ecotype.7355	HL	2.07129	2.30609	0.234795
460	[At.S96. n	ecotype.7472	HL	2.39997	2.59612	0.196148
461	[At.Ba-1. n	ecotype.7014	HL	2.38695	3.61659	1.22964
462	[At.Aa-0. n	ecotype.7000	HL	2.03502	2.15885	0.123827
463	[At.ZdrI2-25. n	ecotype.6449	HL	2.06993	2.2592	0.189269
464	[At.ZdrI2-24. n	ecotype.6448	HL	1.80273	1.98305	0.180317
465	[At.Rmx-A180. n	ecotype.7525	HL	1.45386	1.52935	0.0754914
466	[At.Lp2-2. n	ecotype.7520	HL	1.75832	2.02493	0.266613
467	[At.Wil-1. n	ecotype.8419	HL	1.77943	2.00694	0.227517
468	[At.LDV-58. n	ecotype.149	HL	1.63535	2.04629	0.410939
469	[At.LDV-34. n	ecotype.126	HL	1.5246	1.68021	0.155614
470	[At.Ob-1. n	ecotype.7277	HL	1.94174	1.99833	0.056592
471	[At.UKSE06-466. n	ecotype.5232	HL	1.59075	1.80994	0.219183
472	[At.Ge-1. n	ecotype.7145	HL	1.72852	1.98242	0.253898
473	[At.NFA-10. n	ecotype.6943	HL	1.56121	1.73384	0.172627
474	[At.Uk-2. n	ecotype.7379	HL	1.51513	1.68208	0.166951
475	[At.Ga-2. n	ecotype.7141	HL	1.74485	1.9769	0.23205
476	[At.Si-0. n	ecotype.7337	HL	1.46206	1.54508	0.0830189
477	[At.UKSE06-429. n	ecotype.5207	HL	1.48391	1.70517	0.221262
478	[At.Van-0. n	ecotype.6977	HL	2.07901	2.32757	0.248559
479	[At.Co-2. n	ecotype.7078	HL	2.20011	2.43515	0.235047
480	[At.WAR. n	ecotype.7477	HL	2.04375	2.30577	0.262022
481	[At.Tscha-1. n	ecotype.7372	HL	1.96686	2.16488	0.198019
482	[At.Sav-0. n	ecotype.7340	HL	2.32462	2.41956	0.094936
483	[At.Bur-0. n	ecotype.6905	HL	2.30534	2.49483	0.189494
484	[At.Wc-2. n	ecotype.7405	HL	1.80745	2.06605	0.258602
485	[At.11PNA4.101. n	ecotype.8796	HL	2.5594	2.83617	0.276773
486	[At.627ME-4Y1. n	ecotype.7571	HL	1.93705	2.23249	0.295443
487	[At.Wl-0. n	ecotype.7411	HL	1.91355	2.09632	0.182768
488	[At.PHW-13. n	ecotype.7482	HL	1.97712	2.18664	0.209524
489	[At.Pr-0. n	ecotype.7310	HL	1.8657	2.15475	0.289047
490	[At.Ann-1. n	ecotype.6994	HL	2.49599	2.78356	0.287565
491	[At.TOU-C-3. n	ecotype.362	HL	1.97012	2.15094	0.180826
492	[At.Amel-1. n	ecotype.6990	HL	2.42187	2.63564	0.213772
493	[At.Sapporo-0. n	ecotype.7330	HL	2.61367	3.06339	0.44972
494	[At.Bg2. n	ecotype.6709	HL	2.78044	3.07497	0.294527
495	[At.An-1. n	ecotype.6898	HL	2.26183	2.56105	0.299227
496	[At.Fr-4. n	ecotype.7135	HL	2.2033	2.49137	0.288063
497	[At.Da-0. n	ecotype.7094	HL	2.2697	2.63584	0.366141
498	[At.Pa-1. n	ecotype.8353	HL	2.50781	2.89672	0.388907
499	[At.Lov-5. n	ecotype.6046	HL	2.55661	2.89338	0.336772
500	[At.Ll-0. n	ecotype.6933	HL	2.00375	2.25013	0.24638
501	[At.Mt-0. n	ecotype.6939	HL	1.9532	2.17839	0.225183
502	[At.St-0. n	ecotype.8387	HL	2.21368	2.40148	0.187807
503	[At.Rsch-4. n	ecotype.8374	HL	2.18793	2.49642	0.30849
504	[At.PAR-4. n	ecotype.259	HL	2.04287	2.34534	0.302466
505	[At.TOU-K-3. n	ecotype.386	HL	1.65084	1.83521	0.184365
506	[At.ALL1-2. n	ecotype.1	HL	2.24733	2.62078	0.37345
507	[At.UKNW06-060. n	ecotype.5381	HL	1.97471	2.14873	0.174017
508	[At.Mr-0. n	ecotype.7522	HL	2.01512	2.16548	0.150356
509	[At.BUI. n	ecotype.15	HL	1.68317	1.9408	0.257629
510	[At.Ors-1. n	ecotype.7283	HL	1.78921	2.00404	0.214827
511	[At.CIBC17. n	ecotype.6907	HL	2.23749	2.65714	0.419646
512	[At.DraIV6-35. n	ecotype.6005	HL	1.69098	1.90763	0.216642
513	[At.DraIV6-16. n	ecotype.5987	HL	1.76386	1.89449	0.130629
514	[At.UKNW06-436. n	ecotype.5606	HL	1.9976	2.2652	0.267604
515	[At.UKNW06-059. n	ecotype.5380	HL	1.91725	2.15027	0.233017
516	[At.Pn-0. n	ecotype.7307	HL	1.869	2.16262	0.293622
517	[At.Pro-0. n	ecotype.8213	HL	2.0552	2.3416	0.286398
518	[At.Ts-1. n	ecotype.8392	HL	1.89141	2.1154	0.223985
519	[At.PHW-20. n	ecotype.7490	HL	2.55347	2.80287	0.249396
520	[At.PHW-36. n	ecotype.7507	HL	1.81262	2.36258	0.54996
521	[At.Com-1. n	ecotype.7092	HL	1.64882	1.91158	0.262761
522	[At.HR5. n	ecotype.6924	HL	1.8005	2.01255	0.212059
523	[At.ALL1-3. n	ecotype.2	HL	1.84323	2.07722	0.233993
524	[At.Sh-0. n	ecotype.7331	HL	1.36638	1.66465	0.298273
526	[At.Gul1-2. n	ecotype.8234	HL	2.13366	2.60487	0.471216
527	[At.Benk-1. n	ecotype.7008	HL	1.73314	1.91791	0.184775
528	[At.Edi-0. n	ecotype.6914	HL	1.85673	2.06986	0.21313
529	[At.MNF-Che-2. n	ecotype.1925	HL	1.88978	2.1124	0.222614
530	[At.Ge-0. n	ecotype.8297	HL	1.8312	2.06776	0.236556
531	[At.TOU-H-12. n	ecotype.373	HL	2.28017	2.53284	0.252673
532	[At.Bro1-6. n	ecotype.8231	HL	2.38827	2.64671	0.258443
533	[At.UKSE06-272. n	ecotype.5116	HL	3.43032	3.81842	0.388102
534	[At.UKID37. n	ecotype.5742	HL	2.24065	2.52908	0.28843
535	[At.ROM-1. n	ecotype.267	HL	2.43654	2.66287	0.226334
536	[At.Blh-2. n	ecotype.7035	HL	2.73158	2.98727	0.255691
537	[At.MNF-Jac-32. n	ecotype.1967	HL	2.27955	2.54383	0.264282
538	[At.PHW-31. n	ecotype.7502	HL	2.04245	2.32377	0.281317
539	[At.Es-0. n	ecotype.7126	HL	1.52108	1.8348	0.313725
540	[At.Ting-1. n	ecotype.7354	HL	2.47912	2.82103	0.341911
541	[At.MNF-Pot-68. n	ecotype.1867	HL	1.87674	1.92842	0.0516851
542	[At.Omo2-1. n	ecotype.7518	HL	2.04303	2.23792	0.194883
543	[At.Hov4-1. n	ecotype.8306	HL	1.63313	1.66086	0.0277273
544	[At.PHW-33. n	ecotype.7504	HL	2.04956	2.18084	0.131288
545	[At.TDr-17. n	ecotype.6202	HL	1.77683	2.0173	0.240469
546	[At.Fja1-1. n	ecotype.8422	HL	2.28813	2.31029	0.0221645
547	[At.RRS-7. n	ecotype.7514	HL	2.09787	2.29591	0.198042
548	[At.Eden-2. n	ecotype.6913	HL	2.4838	2.73153	0.247724
549	[At.DraIV1-14. n	ecotype.5896	HL	2.09346	2.27337	0.179906
550	[At.Kin-0. n	ecotype.6926	HL	1.60606	1.88322	0.277161
551	[At.Cha-0. n	ecotype.7069	HL	1.49354	1.68389	0.190348
552	[At.Fei-0. n	ecotype.8215	HL	1.60736	1.69325	0.0858918
553	[At.PHW-22. n	ecotype.7492	HL	1.84118	2.1172	0.276021
554	[At.Bla-1. n	ecotype.8264	HL	2.10183	2.29935	0.197528
555	[At.Map-42. n	ecotype.2057	HL	2.15356	2.1799	0.0263451
556	[At.MOG-37. n	ecotype.242	HL	2.01487	2.22611	0.211242
557	[At.Belmonte-4-94. n	ecotype.957	HL	2.19076	2.35763	0.166874
558	[At.UKSE06-349. n	ecotype.5158	HL	2.30475	2.63527	0.330521
559	[At.Do-0. n	ecotype.7102	HL	2.02715	2.25891	0.23176
560	[At.Lis-2. n	ecotype.8222	HL	2.01756	2.19842	0.180852
561	[At.PAR-5. n	ecotype.260	HL	2.28912	2.66384	0.374721
562	[At.T620. n	ecotype.6119	HL	2.08645	2.39352	0.307067
563	[At.Fab-4. n	ecotype.6918	HL	1.86054	2.13166	0.271121
564	[At.Dra3-1. n	ecotype.8283	HL	1.81487	2.12467	0.309799
565	[At.UKSW06-202. n	ecotype.4802	HL	1.75047	1.84053	0.0900536
566	[At.Tad01. n	ecotype.6169	HL	1.71204	1.88971	0.177668
567	[At.Old-1. n	ecotype.7280	HL	1.8221	2.07802	0.255919
568	[At.Li-3. n	ecotype.7224	HL	2.18666	2.5019	0.315237
569	[At.Kr-0. n	ecotype.7201	HL	2.63277	2.9262	0.293436
570	[At.Lip-0. n	ecotype.8325	HL	1.85438	2.15034	0.295959
571	[At.Sei-0. n	ecotype.7333	HL	1.85036	2.23735	0.386994
572	[At.Or-0. n	ecotype.7282	HL	2.08313	2.31003	0.226906
573	[At.Li-6. n	ecotype.7229	HL	1.95111	2.1816	0.230494
574	[At.Lm-2. n	ecotype.8329	HL	2.56124	2.92029	0.359045
575	[At.App1-16. n	ecotype.5832	HL	2.56163	2.84481	0.283182
576	[At.Gel-1. n	ecotype.7143	HL	2.19362	2.261	0.0673799
577	[At.Gie-0. n	ecotype.7147	HL	1.80267	2.2019	0.399239
578	[At.Baa-1. n	ecotype.7002	HL	2.38297	2.60774	0.224764
580	[At.An-2. n	ecotype.6996	HL	1.63129	1.90716	0.275867
581	[At.Bsch-0. n	ecotype.7031	HL	2.56883	2.8816	0.312767
582	[At.Ha-0. n	ecotype.7163	HL	2.01778	2.23298	0.215203
583	[At.Lom1-1. n	ecotype.6042	HL	1.93957	2.18697	0.247397
584	[At.Ba1-2. n	ecotype.8256	HL	1.61481	1.85954	0.244729
585	[At.Wt-3. n	ecotype.7408	HL	1.7565	2.05598	0.299486
586	[At.Hovdala-2. n	ecotype.6039	HL	2.00802	2.18228	0.174256
587	[At.Ta-0. n	ecotype.8389	HL	2.50014	2.79317	0.293031
588	[At.Oy-0. n	ecotype.6946	HL	1.52435	1.68491	0.160565
589	[At.Mrk-0. n	ecotype.6937	HL	1.6941	1.8454	0.151296
590	[At.Boot-1. n	ecotype.7026	HL	2.15936	2.41172	0.252365
591	[At.Kelsterbach -2. n	ecotype.7188	HL	2.12707	2.47528	0.348213
592	[At.UKSE06-278. n	ecotype.5122	HL	2.15842	2.42145	0.263027
593	[At.TOU-A1-116. n	ecotype.282	HL	2.19678	2.30682	0.110045
594	[At.Gd-1. n	ecotype.8296	HL	1.64857	1.94891	0.300346
595	[At.Nz1. n	ecotype.7263	HL	2.19614	2.50873	0.31259
596	[At.Utrecht. n	ecotype.7382	HL	2.55888	2.84476	0.285885
598	[At.Db-0. n	ecotype.7100	HL	2.34623	2.64624	0.300009
600	[At.Di-1. n	ecotype.7098	HL	2.07309	2.27845	0.205361
601	[At.CIBC4. n	ecotype.6729	HL	2.05028	2.37285	0.322573
602	[At.PHW-10. n	ecotype.7479	NL	1.71818	1.98063	0.262448
603	[At.PHW-10. n	ecotype.7479	HL	1.57162	1.8053	0.233678
604	[At.Wag-4. n	ecotype.7391	HL	1.54659	1.70335	0.156761
